# Supplementary material for: Correlation between tear film lipid layer thickness and transepidermal water loss from the ocular area in patients with dry eye disease and in healthy controls
Source: PLoS One. 2022 Jul 20;17(7):e0270810. doi: 10.1371/journal.pone.0270810 (PMC9299348; doi:10.1371/journal.pone.0270810)
Supplement: S1 Data — (XLSX) [file pone.0270810.s001.xlsx]

## Sheet: Sheet5
a	Group	Sex	Age Range	BUTR	BUTL	SchR	SchL	NEIR	NEIL	CjR	CjL	CoR	CoL	LTR	LTL	MGR	MGL	Tm	Hm	WER1	WER2	WER3	WER4	WER5	WERav	WERp	WEL1	WEL2	WEL3	WEL4	WEL5	WELav	WELp	TosmR	TosmL	MMPR	MMPL	OSDI	VAS
T-01	1	F	70-79	1	1	3	5	3	3	1	1	1	2	100+	83	1	1			62.2	61.6	61.7	59.9	59.5	61.1		71.3	70.6	72.2	72.3	71.6	71.6		292	282	-	-	56.82	1.5
T-02	1	M	50-59	5	5	25	23	0	0	0	0	0	0	62	82	1	1	23	28.7	44.7	44.7	44.6	44.8	43.8	44.5	49	67.4	66.2	67.2	67.2	70.5	67.7	76	291	286	+	-	6.25	0.4
T-03	1	F	50-59	3	3	6	10	4	0	0	0	1	0	100+	100+	1	1	30.2	23.8	55.4	56.5	56.9	57	57	56.6	22	68.6	68.3	68.7	68.9	71	69.1	17	282	282	-	-	20.45	0.7
T-04	1	F	20-29	3	3	31	23	2	2	0	0	1	1	28	28	1	1	31.5	24.6	62.9	63	62.3	61.5	61.1	62.2	41	80.7	80.5	80.3	82.6	83	81.4	41	284	285	-	-	4.55	1.1
T-05	1	F	30-39	2	2	35	35	2	4	0	0	1	2	51	98	0	2	24.1	32	59	59.5	59.8	59.8	60.3	59.7	48	79	79.4	78.5	79.3	80.2	79.3	22		299	-	-	6.82	0.3
T-06	2	F	30-39	6	6	10	9	0	0	0	0	0	0	72	77	0	0	24.2	36	62	63	63.3	63.4	63.6	63.1	20	62.1	62.8	63	62.8	63.1	62.8	30	283	275	-	-	35.42	0.3
T-07	1	F	20-29	3	3	34	35	4	2	0	0	2	1	100+	100+	1	1	24.4	30.1	67.1	67.4	67.6	68.2	68.7	67.8	28	51	51.9	52.4	52.4	53.3	52.2	30		287	-	-	75	1.3
T-08	1	F	30-39	3	3	11	7	1	2	0	0	1	1	48	58	0	0	23.3	27.2	51.6	51.7	52.1	53.2	53.8	52.5	17	25.3	25.1	25.8	25.5	26.5	25.6	77	278	291	-	-	47.92	1.8
T-09	1	F	30-39	4	2	15	15	0	2	0	0	0	1	95	65	0	0	23.8	31.5	54.1	54.3	55	55.3	55.4	54.8	17	49.6	50.2	50.9	50.3	49.4	50.1	12	282	286	-	-	31.25	0.5
T-10	1	F	30-39	3	3	35	35	5	1	1	1	2	1	56	75	0	0	23.5	28.9	70.3	70.8	71	71	71	70.8	23	71.3	71.7	70.9	69.4	70.8	70.8	21	303	285	-	-	61.36	1.4
T-11	1	F	30-39	3	3	5	15	6	4	1	1	2	1	89	100+	2	2	24.5	37.3	57.5	57.4	57.8	58.7	60	58.3	11	62.3	63.3	62.6	61.7	61.7	62.3	16	288	277	-	-	56.82	2.4
T-12	2	F	20-29	7	7	8	8	0	0	0	0	0	0	41	45	0	0	22.4	34.1	9.9	9.9	10.4	10.4	10.7	10.3	17	13.5	13.1	13.9	13.9	13.4	13.6	13	292	288	-	-	4.55	0.1
T-13	2	F	30-39	9	9	11	13	0	0	0	0	0	0	36	29	0	0	22.6	34.5	58.6	59.1	59.1	59.7	60.8	59.5	24	55.6	56.6	57.2	56	55	56.1	11	280	278	-	-	35	0.9
T-14	2	F	30-39	8	8	35	35	0	0	0	0	0	0	55	-	0	0	22.7	34.6	60.3	60.5	61.2	60.8	60.2	60.6	24	29.7	28.8	28.2	27.1	26.4	28	37	281	289	-	-	34.09	1.2
T-15	1	M	30-39	1	1	6	11	5	4	1	1	1	1	100+	100+	0	0	21.1	31.3	55.8	55.9	57.6	58.3	60	57.5	32	58.2	58.4	57.2	57.5	58.4	57.9	17	276	280	-	-	11.36	0.2
T-16	1	M	40-49	3	3	26	35	1	1	0	0	1	1	100+	83	0	0	21.2	30.5	59	59.9	60.2	61.7	62.5	60.7	9	46.3	48.9	47.9	49.6	54.5	49.4	26	284	289	-	-	27.08	0.6
T-17	1	F	30-39	2	3	24	26	3	1	0	0	2	1	41	46	2	2	25.5	35.2	55.2	56	56.8	56.9	57.4	56.5	30	34	33.8	33.8	34	34.6	34	90	290	288	-	-	22.5	1.1
T-18	1	M	40-49	3	3	5	6	1	1	0	0	1	1	100+	96	0	0	25.8	34.4	20.7	20.3	19.4	20.3	22	20.5	38	31	28.5	35.1	31.8	31.2	31.5	54	275	282	-	-	18.18	1
T-19	1	F	20-29	2	2	9	10	3	3	0	0	1	2	100+	100+	0	0	25.9	35	52.2	53.3	55	55.4	56.6	54.5	9	68.5	67.7	65.1	63	63.6	65.6	43	299	279	-	-	37.5	1.6
T-20	1	F	20-29	2	2	15	11	2	2	1	1	1	1	45	59	0	0	25	36.8	40	40	40.5	40.2	40.7	40.3	11	52.7	53.2	56	55.6	54.5	54.4	8	351	280	-	-	2.27	0.1
T-21	1	F	30-39	2	2	6	5	6	6	1	1	2	2	74	40	2	2	24.6	31	37.9	37.3	37.7	37.5	35.8	37.2	106	29.3	24.3	25.4	24.6	23.2	25.4	111	288	337	-	-	50	1.6
T-22	1	F	50-59	2	1	10	13	4	6	1	1	2	2	100+	100+	0	0	24.7	31.3	52.8	54.8	55.7	56.5	56.4	55.2	8	52.4	53.1	52.7	52.5	54.1	53	10	282	294	-	-	47.5	1.6
T-23	1	M	50-59	2	2	9	10	3	2	0	0	2	1	40	70	2	2	25.1	30.1	23.2	20.9	20.3	22	20.5	21.4	93	51.9	45.6	39.1	44	41.2	44.4	143	288	284	-	-	4.17	0.2
T-24	1	M	30-39	2	2	5	3	2	4	1	1	1	1	89	71	0	0	26	37.7	32.1	39.5	43.2	33.7	29.3	35.6	154	32.3	32.4	32.2	29.3	23.5	28.6	122	293	306	-	-	8.33	0.2
T-25	1	F	20-29	2	2	15	5	2	2	1	1	1	1	100+	100+	0	1	25.7	43.6	26.8	25.2	25.7	23.5	23.2	24.9	37	21.2	24.7	25.5	29	27.9	25.7	49	276	277	-	-	12.5	0.2
T-26	2	F	40-49	8	8	12	15	0	0	0	0	0	0	69	71	0	0	24.7	35.6	41	41.4	42.7	44	44.3	42.7	8	55.6	57.2	58	57.4	56.4	56.9	12	276	288	-	-	0	0
T-27	2	F	20-29	8	8	33	19	0	0	0	0	0	0	42	40	0	0	25.2	32.7	47	47.3	47.5	48.2	48.7	47.7	12	60.5	60.9	61.6	61.6	62.5	61.4	11	296	298	-	-	5	0.1
T-28	2	F	40-49	7	7	5	8	0	0	0	0	0	0	45	36	0	0	25.8	37.6	58.2	58.8	60.8	61.7	63.2	60.5	14	56.6	56.3	58	56.3	56.8	56.8	8	276		-	-	4.17	0
T-29	2	F	30-39	6	6	5	7	0	0	0	0	0	0	40	75	0	0	25.6	38.7	56.2	57.4	57	57.6	60.2	57.7	7	58.8	61.9	62.4	62.4	63.5	61.8	8	293	292	-	-	4.17	0.2
T-30	2	F	30-39	7	7	6	5	0	0	0	0	0	0	76	97	0	0	25.5	39.2	54.1	55	55.1	55.4	55.9	55.1	13	65.3	65.5	66.5	69	70.1	67.3	13		288	-	-	0	0.2
T-31	2	F	30-39	8	8	5	7	0	0	0	0	0	0	61	79	0	0	24.4	30.7	45.9	46.9	46.9	46.2	46	46.4	13	55.4	55.5	56.5	56.3	55.9	55.9	16	279	283	-	-	4.17	0.1
T-32	2	M	40-49	7	7	10	8	0	0	0	0	0	0	66	59	0	0	25.1	30.6	50.5	51.4	51.7	52.1	53.1	51.8	14	65.8	63.9	64.7	67.4	70	66.4	10	286		-	-	6.25	0
T-33	2	F	30-39	8	8	35	32	0	0	0	0	0	0	37	34	0	0	25.5	28.1	56.5	58.1	59.9	60.8	61.3	59.3	16	55.6	55.7	55.7	56.6	56.4	56	12	298	291	-	-	66.67	1.2
T-34	2	F	30-39	7	7	14	13	0	0	0	0	0	0	76	99	0	0	25.3	28.2	55.7	55.1	55.9	56.6	56.2	55.9	13	56.8	58.8	59.5	60.1	60.4	59.1	7		277	-	-	27.27	0.3
T-35	1	F	20-29	3	3	34	24	4	4	1	1	2	2	59	65	0	0	25.5	27.4	56.2	58.4	60.1	61.6	62.5	59.8	12	88.7	89.5	90.7	91.7	92.3	90.6	26	284	281	-	-	30	0.4
T-36	2	F	20-29	6	6	24	16	0	0	0	0	0	0	66	62	0	0	25.6	27.7	61.1	61.6	63.2	63.9	63.5	62.7	12	61.3	61.6	61.2	61.4	62	61.5	14	284	276	-	-	17.5	0.3
T-37	2	F	30-39	8	8	35	34	0	0	0	0	0	0	66	44	0	0	25.8	27.1	75.8	76.5	75.7	77.2	78.2	76.7	11	65.3	66.2	67.8	67.6	67.2	66.8	10	288	285	-	-	56.82	0.9
T-38	1	F	30-39	3	3	7	5	1	1	0	0	1	1	100+	100+	1	1	26.3	33.5	55.7	55.9	56.4	56.3	56.6	56.2	16	67	67.3	66.5	69.8	70.6	68.2	19	277	282	-	-	31.25	0.7
T-39	1	F	20-29	3	3	18	17	2	4	1	1	1	2	100+	100+	0	0	25.9	33.5	50.4	51.8	52.8	53.4	51.7	52	10	58.7	60.1	60.1	62.7	62.9	60.9	19	279	281	-	+	27.27	0.5
T-40	2	F	40-49	7	7	13	15	0	0	0	0	0	0	32	50	0	0	24.5	31.3	50.2	51.4	51.6	52.5	52.9	51.7	24	55.4	55.9	57.3	58.6	59.4	57.3	50	271	285	-	-	6.82	0.1
T-41	2	M	20-29	10	10	13	10	0	0	0	0	0	0	61	86	0	1	25	28.7	56	57.5	58	58.7	60.2	58.1	19	76.6	77.3	79.2	80.8	81.8	79.1	21	282	285	-	-	7.14	0
T-42	2	F	30-39	8	8	7	8	0	0	0	0	0	0	88	100	0	0	25.4	49.1	45.2	45.2	45.8	45.1	45.7	45.4	29	51.1	52	52.3	52.9	52.9	52.2	17	287	293	-	-	58.33	1.5
T-43	2	M	20-29	9	9	28	35	0	0	0	0	0	0	84	100	1	1	25.6	55.2	35.9	36.3	35.9	37.1	38.8	36.8	26	47.3	46.8	46.7	46.6	47	46.9	26	284	303	+	+	0	0
T-44	2	F	40-49	8	7	23	18	0	0	0	0	0	0	70	63	1	1	25.2	40.2	55.1	55.9	57.2	57.4	57.6	56.6	42	55.4	55.2	54.8	55.4	55.5	55.3	9	288	289	-	-	12.5	0.3
T-45	2	F	40-49	8	8	12	10	0	0	0	0	0	0	53	53	1	1	25.2	45.9	35.2	36.6	36.9	37.2	38.4	36.9	12	46.5	45.3	42.9	39.9	38.4	42.6	52	280	280	-	-	6.82	0.1
T-46	2	M	20-29	8	8	36	36	0	0	0	0	0	0	23	30	1	1	25.5	49.6	25.6	26.1	25.6	25.5	26.6	25.9	18	35.5	38.4	41.4	42.9	43.5	40.3	24			-	-	0	0.1
T-47	2	F	30-39	7	7	22	11	0	0	0	0	0	0	100+	68	0	0	25.4	46.7	45.3	46.8	47.1	47.8	47	46.8	21	38.3	38.5	38.8	40.1	39.9	39.1	12	295	296	-	-	20.45	0.5
T-48	1	F	40-49	3	3	15	9	0	0	0	0	0	0	55	81	0	0	25.2	48.8	31.7	33.5	31.1	30.3	34.7	32.3	28	45.1	46.1	46.6	46.6	45.3	45.9	23	282		-	-	83.33	2.3
T-49	2	F	20-29	8	8	7	8	0	0	0	0	0	0	72	49	1	1	26	49.3	45.8	45.9	45.9	46.3	47.1	46.2	16	45.4	46.6	46.8	47.2	46.6	46.5	20	295	285	-	-	41.67	0.7
T-50	2	F	20-29	7	7	19	15	0	0	0	0	0	0	35	44	0	0	25.7	50.8	36.1	36.7	37.5	38.1	38.1	37.3	13	46.4	49	50.3	52.6	57	51.1	34	288	290	+	+	0	0
